# Supplementary material for: Genomic Characterization of Multidrug-Resistant Pathogenic Enteric Bacteria from Healthy Children in Osun State, Nigeria
Source: Microorganisms. 2024 Mar 1;12(3):505. doi: 10.3390/microorganisms12030505 (PMC10974654; doi:10.3390/microorganisms12030505)
Supplement: Supplementary file 1 [file microorganisms-12-00505-s001.zip]

Archive with 2 entries (2 files):
- JessicaUwanibe_Supplementary T1_Microorganisms MDPI.pdf
- Supplementary Table S2_Microorganisms MDPI.xlsx
