# Supplementary material for: Genomic Characterization of Multidrug-Resistant Pathogenic Enteric Bacteria from Healthy Children in Osun State, Nigeria
Source: Microorganisms. 2024 Mar 1;12(3):505. doi: 10.3390/microorganisms12030505 (PMC10974654; doi:10.3390/microorganisms12030505)
Supplement: Supplementary file 1 [file microorganisms-12-00505-s001.zip › Supplementary Table S2_Microorganisms MDPI.xlsx]

## Sheet: OE28NF
Plasmid reconstruction of isolates
Isolate	Plasmid_id	Number of contigs	Size	Feature	Type	Description
OE28NF	AA161	1	7135	caa	CDS	CEA_ECOLX - Experimental evidence at protein level: Swiss-Prot protein existence level 1. Colicins are polypeptide toxins produced by and active against E.coli and closely related bacteria. From Escherichia coli.
				mbeC	CDS	MBEC_ECOLX - Experimental evidence at protein level: Swiss-Prot protein existence level 1. Required for efficient mobilization of ColE1 plasmid and is thus essential to promote the specific transfer of the plasmid during conjugation. Probably functions by inducing DNA bending, helping the MbeA relaxase to melt the DNA around the nic site and cleave the phosphodiester bond. Binds specifically doub…
				cai	CDS	IMMA_CITFR - Experimental evidence at protein level: Swiss-Prot protein existence level 1. This protein is able to protect a cell, which harbors the plasmid ColA encoding colicin A, against colicin A. From Citrobacter freundii.
				cal	CDS	LYS1_CITFR - Protein inferred from homology: Swiss-Prot protein existence level 3. Lysis proteins are required for both colicin release and partial cell lysis. From Citrobacter freundii.
				rop	CDS	ROP_ECOLX - Experimental evidence at protein level: Swiss-Prot protein existence level 1. Regulates plasmid DNA replication by modulating the initiation of transcription of the primer RNA precursor. Processing of the precursor of the primer, RNAII, is inhibited by hydrogen bonding of RNAII to its complementary sequence in RNAI. ROP increases the affinity of RNAI for RNAII and thus decreases the r…
				RNAI	ncRNA	Accession: RF00106 - RNAI
	AD446	1	14374	btsS	CDS	BTSS_ECOLI - Also known as yehU. Experimental evidence at protein level: Swiss-Prot protein existence level 1. Member of the two-component regulatory system BtsS/BtsR, which is part of a nutrient-sensing regulatory network composed of BtsS/BtsR, the low-affinity pyruvate signaling system YpdA/YpdB and their respective target proteins, BtsT and YhjX. Responds to depletion of nutrients, specificall…
				mlrA	CDS	MLRA_ECOLI - Also known as yehV. Experimental evidence at protein level: Swiss-Prot protein existence level 1. Activates transcription of csgD, the master regulator of biofilm formation, by binding to its promoter region (PubMed:11489123, PubMed:20874755). Also controls the transcription of cadC and ibaG (PubMed:20874755). Part of a signaling cascade that regulates curli biosynthesis. The cascade…
				btsR	CDS	BTSR_ECOLI - Also known as yehT. Experimental evidence at protein level: Swiss-Prot protein existence level 1. Member of the two-component regulatory system BtsS/BtsR, which is part of a nutrient-sensing regulatory network composed of BtsS/BtsR, the low-affinity pyruvate signaling system YpdA/YpdB and their respective target proteins, BtsT and YhjX. Responds to depletion of nutrients, specificall…
				yehR	CDS	YEHR_ECOLI - Experimental evidence at protein level: Swiss-Prot protein existence level 1. From Escherichia coli (strain K12).
				dld	CDS	DLD_ECOLI - Experimental evidence at protein level: Swiss-Prot protein existence level 1. Catalyzes the oxidation of D-lactate to pyruvate. Electrons derived from D-lactate oxidation are transferred to the ubiquinone/cytochrome electron transfer chain, where they may be used to provide energy for the active transport of a variety of amino acids and sugars across the membrane. From Escherichia col…
				yehX	CDS	YEHX_ECOLI - Experimental evidence at protein level: Swiss-Prot protein existence level 1. Part of an ABC transporter complex involved in low-affinity glycine betaine uptake. Probably responsible for energy coupling to the transport system. From Escherichia coli (strain K12).
				yehZ	CDS	YEHZ_ECOLI - Also known as osmF. Experimental evidence at protein level: Swiss-Prot protein existence level 1. Part of an ABC transporter complex involved in low-affinity glycine betaine uptake. Binds glycine betaine with low affinity. From Escherichia coli (strain K12).
				yehW	CDS	YEHW_ECOLI - Experimental evidence at protein level: Swiss-Prot protein existence level 1. Part of an ABC transporter complex involved in low-affinity glycine betaine uptake. Probably responsible for the translocation of the substrate across the membrane. From Escherichia coli (strain K12).
				bglX	CDS	BGLX_ECOLI - Also known as yohA. Protein inferred from homology: Swiss-Prot protein existence level 3. From Escherichia coli (strain K12).
				yohO	CDS	YOHO_ECOLI - Experimental evidence at protein level: Swiss-Prot protein existence level 1. From Escherichia coli (strain K12).
				yehY	CDS	YEHY_ECOLI - Experimental evidence at protein level: Swiss-Prot protein existence level 1. Part of an ABC transporter complex involved in low-affinity glycine betaine uptake. Probably responsible for the translocation of the substrate across the membrane. From Escherichia coli (strain K12).
				yehS	CDS	YEHS_ECOLI - Protein predicted: Swiss-Prot protein existence level 4. From Escherichia coli (strain K12).
	AD448	1	34635	EFASI	ncRNA	Accession: RF02957 - EFASI RNA
				tssB1	CDS	TSSB1_PSEAE - Experimental evidence at protein level: Swiss-Prot protein existence level 1. Core component of the H1 type VI (H1-T6SS) secretion system that plays a role in the release of toxins targeting both eukaryotic and prokaryotic species. Forms the sheath of the structure by assembling into tubules together with TssC1 resulting in the stacking of cogwheel-like structures showing predominan…
				tssC1	CDS	TSSC1_PSEAE - Experimental evidence at protein level: Swiss-Prot protein existence level 1. Core component of the H1 type VI (H1-T6SS) secretion system that plays a role in the release of toxins targeting both eukaryotic and prokaryotic species. Forms the sheath of the structure by assembling into tubules together with TssB1 resulting in the stacking of cogwheel-like structures showing predominan…
	AB180	3	54090	repE	CDS	REPE1_ECOLI - Also known as E, rep. Experimental evidence at protein level: Swiss-Prot protein existence level 1. Replication initiator in the monomeric form, and autogenous repressor in the dimeric form. From Escherichia coli (strain K12).
				mmuM	CDS	MMUM_ECOLI - Also known as yagD. Experimental evidence at protein level: Swiss-Prot protein existence level 1. Catalyzes methyl transfer from S-methylmethionine or S- adenosylmethionine (less efficient) to homocysteine, selenohomocysteine and less efficiently selenocysteine. From Escherichia coli (strain K12).
				phd	CDS	PHD_BPP1 - Experimental evidence at protein level: Swiss-Prot protein existence level 1. Binds to its own promoter repressing its expression; toxin doc acts as a corepressor or derepressor depending on the ratio, repressing or inducing expression. From Escherichia phage P1 (Bacteriophage P1).
				fbpC	CDS	FBPC_ECOLI - Also known as afuC, yagC. Protein inferred from homology: Swiss-Prot protein existence level 3. Part of the ABC transporter complex FbpABC involved in Fe(3+) ions import. Responsible for energy coupling to the transport system. From Escherichia coli (strain K12).
				mmuP	CDS	MMUP_ECOLI - Also known as ykfD. Protein inferred from homology: Swiss-Prot protein existence level 3. Transporter for the intake of S-methylmethionine. From Escherichia coli (strain K12).
				insH10	CDS	INH10_ECOLI - Protein inferred from homology: Swiss-Prot protein existence level 3. Involved in the transposition of the insertion sequence IS5. From Escherichia coli (strain K12).
				IS1	mobile_element	prokaryotic transposable element IS1
				doc	CDS	DOC_BPP1 - Experimental evidence at protein level: Swiss-Prot protein existence level 1. Antitoxin phd binds to its own promoter repressing its expression; toxin doc acts as a corepressor or derepressor depending on the ratio, repressing or inducing expression. From Escherichia phage P1 (Bacteriophage P1).
				afuB	CDS	AFUB_ECOLI - Also known as fbpB. Protein uncertain: Swiss-Prot protein existence level 5. A severely truncated paralog of the AfuB uptake protein, homologous only to the last 20% of the intact protein in Actinobacillus. From Escherichia coli (strain K12).
				hsdM	CDS	T1M1_ECOLX - Also known as hsm. Experimental evidence at protein level: Swiss-Prot protein existence level 1. Methylation of specific adenine residues; required for both restriction and modification activities (By similarity). The EcoR124/3 I enzyme recognizes 5'-GAAN(7)RTCG-3'. From Escherichia coli.
				hsdR	CDS	T1R1_ECOLX - Also known as hsr. Experimental evidence at protein level: Swiss-Prot protein existence level 1. The EcoR124/3 I enzyme recognizes 5'-GAAN(7)RTCG-3'. Subunit R is required for both nuclease and ATPase activities, but not for modification. From Escherichia coli.
				resD	CDS	REDM_ECOLX - Also known as D. Protein inferred from homology: Swiss-Prot protein existence level 3. This resolvase acts at the RfsF equivalent resolution sequence of pColBM-CL139. From Escherichia coli.
	AA283	1	83583	fdtC	CDS	dTDP-3-amino-3,6-dideoxy-alpha-D-galactopyranose 3-N-acetyltransferase
				relE2	CDS	Toxin RelE2
				tnpR	CDS	Transposon gamma-delta resolvase
				hin	CDS	DNA-invertase hin
				atm1	CDS	ATM1-type heavy metal exporter
				rfaH	CDS	Transcription antitermination protein RfaH
				pndA	CDS	Protein PndA
				opgE	CDS	Phosphoethanolamine transferase OpgE
				cirA	CDS	Colicin I receptor
				klcA	CDS	Antirestriction protein KlcA
				umuC	CDS	Protein UmuC
				parM	CDS	Plasmid segregation protein ParM
				srp54	CDS	Signal recognition particle 54 kDa protein
				xerC	CDS	Tyrosine recombinase XerC
				cia	CDS	Colicin-Ia
				ssuA	CDS	Putative aliphatic sulfonates-binding protein
				ssuB	CDS	Aliphatic sulfonates import ATP-binding protein SsuB
				ssuC	CDS	Putative aliphatic sulfonates transport permease protein SsuC
				iolG	CDS	Myo-inositol 2-dehydrogenase
				IS3	mobile_element	IS3 family transposase IS629, ISCfr6, IS3411,
				IS1	mobile_element	IS3 family transposase ISSd1

## Sheet: OE36NF
Plasmid reconstruction of isolates
Isolate	Plasmid_id	Number of contigs	Size	Feature	Type	Description
OE36NF	AA372	2	59302	repA	CDS	Replication initiation protein
				flmC	CDS	Protein FlmC
				proQ	CDS	RNA chaperone ProQ
				dnaJ	CDS	Chaperone protein DnaJ
				traL	CDS	Protein TraL
				ymoA	CDS	Modulating protein YmoA
				topB	CDS	DNA topoisomerase 3
				xerC	CDS	Tyrosine recombinase XerC
				sctC	CDS	Type 3 secretion system secretin
				traG	CDS	Conjugal transfer protein TraG
				virB8	CDS	Type IV secretion system protein virB8
				virB4	CDS	Type IV secretion system protein virB4
				virB1	CDS	Type IV secretion system protein virB1
				relE	CDS	mRNA interferase toxin RelE
				ybbJ	CDS	Inner membrane protein YbbJ
				qmcA	CDS	Protein QmcA
				rcbA	CDS	Double-strand break reduction protein
				IS4	mobile_element	IS4 family transposase IS421
	AA283	3	97673	opgE	CDS	Phosphoethanolamine transferase OpgE
				nucH	CDS	Thermonuclease
				noc	CDS	Nucleoid occlusion protein
				ssb	CDS	Plasmid-derived single-stranded DNA-binding protein
				klcA	CDS	Antirestriction protein KlcA
				yhdJ	CDS	DNA adenine methyltransferase YhdJ
				parM	CDS	Plasmid segregation protein ParM
				dinG	CDS	3'-5' exonuclease DinG
				relE2	CDS	Toxin RelE2
				rfaH	CDS	Transcription antitermination protein RfaH
				yqiK	CDS	Inner membrane protein YqiK
				bfpB	CDS	Outer membrane lipoprotein BfpB
				relE	CDS	mRNA interferase toxin RelE
				merA	CDS	Mercuric reductase
				merC	CDS	Mercuric transport protein MerC
				merP	CDS	Mercuric transport protein periplasmic component
				merT	CDS	Mercuric transport protein MerT
				tetR	CDS	Tetracycline repressor protein class A from transposon 1721
				tetA	CDS	Tetracycline resistance protein, class C
				ISL3	mobile_element	ISL3 family transposase ISStma11

## Sheet: OE71NF
Plasmid reconstruction of isolates
Isolate	Plasmid_id	Number of contigs	Size	Feature	Type	Description
OE71NF	AA521	1	3536	mbeC	CDS	Mobilization protein MbeC
	AA105	1	4420	rop_1	CDS	Regulatory protein rop
				rop_2	CDS	Regulatory protein rop
	AB188	2	17363	glgA	CDS	Glycogen synthase
				galE	CDS	UDP-glucose 4-epimerase
				Tn3	mobile_element	Tn3 family transposase ISEc63
	AA035	11	163036	traQ	CDS	Protein TraQ
				traN	CDS	Mating pair stabilization protein TraN
				traC	CDS	Protein TraC
				traV	CDS	Protein TraV
				traA	CDS	Pilin
				traY	CDS	Relaxosome protein TraY
				traJ	CDS	Protein TraJ
				traM	CDS	Relaxosome protein TraM
				klcA	CDS	Antirestriction protein KlcA
				finO	CDS	Fertility inhibition protein
				traI	CDS	Multifunctional conjugation protein TraI
				traD	CDS	Coupling protein TraD
				ylpA	CDS	Lipoprotein YlpA
				traS	CDS	Protein TraS
				recD2	CDS	ATP-dependent RecD-like DNA helicase
				clsB	CDS	Cardiolipin synthase B
				copR	CDS	Transcriptional activator protein CopR
				copD	CDS	Copper resistance protein D
				pcoC	CDS	Copper resistance protein C
				copB	CDS	Copper resistance protein B
				copA_1	CDS	Copper resistance protein A
				copA_2	CDS	Copper resistance protein A
				copA_3	CDS	Copper resistance protein A
				silE_1	CDS	Silver-binding protein SilE
				silP	CDS	Silver exporting P-type ATPase
				cusA_1	CDS	Cation efflux system protein CusA
				cusA_2	CDS	Cation efflux system protein CusA
				cusF	CDS	Cation efflux system protein CusF
				cusC	CDS	Cation efflux system protein CusC
				cusR	CDS	Transcriptional regulatory protein CusR
				cusS	CDS	Sensor histidine kinase CusS
				silE_2	CDS	Silver-binding protein SilE
				srpC	CDS	putative chromate transport protein
				chrB1	CDS	Protein ChrB
				ygiW	CDS	Protein YgiW
				psiB	CDS	Protein PsiB
				noc	CDS	Nucleoid occlusion protein
				ssb_1	CDS	Plasmid-derived single-stranded DNA-binding protein
				parM	CDS	Plasmid segregation protein ParM
				umuD	CDS	Protein UmuD
				umuC_1	CDS	Protein UmuC
				umuC_2	CDS	Protein UmuC
				umuC_3	CDS	Protein UmuC
				sopB	CDS	Protein SopB
				repB	CDS	RepFIB replication protein A
				xerC	CDS	Tyrosine recombinase XerC
				ssb_2	CDS	Single-stranded DNA-binding protein
				rop	CDS	Regulatory protein rop
				pinR	CDS	Serine recombinase PinR
				ycgR	CDS	Flagellar brake protein YcgR
				pdeH	CDS	Cyclic di-GMP phosphodiesterase PdeH
				mrkD	CDS	Fimbria adhesin protein
				htrE	CDS	Outer membrane usher protein HtrE
				fimC	CDS	Chaperone protein FimC
				ecoRIIR	CDS	Type-2 restriction enzyme EcoRII
				dcm	CDS	DNA-cytosine methyltransferase
				IS5	mobile_element	IS5 family transposase ISKpn26
				IS1	mobile_element	IS1 family transposase IS1X4, IS1R
				Tn3	mobile_element	Tn3 family transposase
				IS3	mobile_element	IS3 family transposase ISLad1, IS103, ISKpn38
				IS6	mobile_element	IS6 family transposase IS26

## Sheet: OL31NF
Plasmid reconstruction of isolates
Isolate	Plasmid_id	Number of contigs	Size	Feature	Type	Description
OL31NF	novel_b3e7964d7cd0ef2d6d98339646168b9e	13	40238	traU	CDS	TRAU_ECOLI - Protein inferred from homology: Swiss-Prot protein existence level 3. Appears to be more essential to conjugal DNA transfer than to assembly of pilus filaments. Required for F plasmid conjugative transfer. From Escherichia coli (strain K12).
				trbC	CDS	TRBC_ECOLI - Protein predicted: Swiss-Prot protein existence level 4. Essential for F plasmid conjugative transfer, participates in F-pilus assembly. From Escherichia coli (strain K12).
				traH	CDS	TRAH1_ECOLI - Protein inferred from homology: Swiss-Prot protein existence level 3. Involved in pilus assembly. From Escherichia coli (strain K12).
				insD	CDS	INSD_ECOLX - Protein inferred from homology: Swiss-Prot protein existence level 3. Involved in the transposition of the insertion sequence IS2. From Escherichia coli.
				INC10_ECOLI	CDS	Protein inferred from homology: Swiss-Prot protein existence level 3. Involved in the transposition of the insertion sequence IS2. From Escherichia coli (strain K12).
				ylpA	CDS	YLPA_YEREN - Experimental evidence at transcript level: Swiss-Prot protein existence level 2. May function as a virulence determinant. From Yersinia enterocolitica.
				repA	CDS	REP7_ECOLX - Experimental evidence at protein level: Swiss-Prot protein existence level 1. Binds specifically to the motif 5'-AANCYGCAA-3' (repA box) in the origin of replication. Acts preferentially in cis; binding to the repA boxes is sequential, with the boxes closest to the DnaA binding site being occupied first. It is involved in promoting open complex formation by unwinding the oriB at sequ…
				PK-repBA	ncRNA	Accession: RF01089 - Pseudoknot of the regulatory region of the repBA gene
				repA4	CDS	YPRR_ECOLX - Protein predicted: Swiss-Prot protein existence level 4. From Escherichia coli.
				yubP	CDS	YUBP_ECOLI - Also known as ygeB. Protein inferred from homology: Swiss-Prot protein existence level 3. From Escherichia coli (strain K12).
				yubO	CDS	YUBO_ECOLI - Also known as ygeA. Protein predicted: Swiss-Prot protein existence level 4. From Escherichia coli (strain K12).
				ylpA	CDS	YLPA_YEREN - Experimental evidence at transcript level: Swiss-Prot protein existence level 2. May function as a virulence determinant. From Yersinia enterocolitica.
				traH	CDS	TRAH1_ECOLI - Protein inferred from homology: Swiss-Prot protein existence level 3. Involved in pilus assembly. From Escherichia coli (strain K12).
				flmA	CDS	FLMA_ECOLI - Also known as ORF52 From Escherichia coli (strain K12).
	AC313	6	17319	repB	CDS	REPB_ECOLI - Also known as repA. Experimental evidence at protein level: Swiss-Prot protein existence level 1. This protein is essential for plasmid replication; it is involved in copy control functions. In vitro, binds to the DNA repeat units, BCDD'D'', EFG and HIJ. From Escherichia coli (strain K12).
				intM	CDS	INTM_ECOLI - Also known as int. Protein inferred from homology: Swiss-Prot protein existence level 3. From Escherichia coli (strain K12).
				sopA	CDS	SOPA_ECO57 - Also known as A. Protein inferred from homology: Swiss-Prot protein existence level 3. This protein is essential for plasmid partition. It ensures the proper distribution of newly replicated plasmids to daughter cells during cell division. SopA is trans-acting (By similarity). From Escherichia coli O157:H7.
				yuaS	CDS	YUAS_ECOLI - Also known as ydfA. Protein predicted: Swiss-Prot protein existence level 4. From Escherichia coli (strain K12).
				insH5	CDS	INSH5_ECOLI - Protein inferred from homology: Swiss-Prot protein existence level 3. Involved in the transposition of the insertion sequence IS5. From Escherichia coli (strain K12).
				sopB	CDS	SOPB_ECOLI - Also known as B. Experimental evidence at protein level: Swiss-Prot protein existence level 1. Control of plasmid partitioning; required to recognize the cis-acting. Binds specifically with the DNA segment containing the sopC region. SopB is trans-acting. From Escherichia coli (strain K12).
				sopA	CDS	SOPA_ECO57 - Also known as A. Protein inferred from homology: Swiss-Prot protein existence level 3. This protein is essential for plasmid partition. It ensures the proper distribution of newly replicated plasmids to daughter cells during cell division. SopA is trans-acting (By similarity). From Escherichia coli O157:H7.
				garD	CDS	GARD_ECOLI - Also known as yhaG. Experimental evidence at protein level: Swiss-Prot protein existence level 1. Catalyzes the dehydration of galactarate to form 5-dehydro-4- deoxy-D-glucarate (5-KDG). From Escherichia coli (strain K12).
